# Supplementary material for: Generalist vs. specialist strategy shapes microbiomes in blood feeding parasite Polyplax serrata
Source: Front Microbiol. 2025 Nov 21;16:1720127. doi: 10.3389/fmicb.2025.1720127 (PMC12679383; doi:10.3389/fmicb.2025.1720127)
Supplement: Supplementary file 3 [file Table_2.xlsx]

## Sheet: Sheet1
Supplementary table S2: Results of the analyses with non-rarefied dataset
Multivariate analysis	p-value
Adonis global results
Combined effect	0.008
Adonis margin results
Lineage	0.016
Host	0.178
Region	0.046
Alpha_diversity	p-value
Shannon-p_value	0.634
Beta diversity	p-value
PERMANOVA
N versus S	0.026
ANOSIM
N versus S	0.0307
PERMIDISP
N versus S	0.163
