# Supplementary material for: Generalist vs. specialist strategy shapes microbiomes in blood feeding parasite Polyplax serrata
Source: Front Microbiol. 2025 Nov 21;16:1720127. doi: 10.3389/fmicb.2025.1720127 (PMC12679383; doi:10.3389/fmicb.2025.1720127)
Supplement: Supplementary file 4 [file Table_3.xlsx]

## Sheet: List1
Supplementary table S3. List of samples used in the following genetic and phylogenetic analyses: nucleotide diversity, PCA, and phylogeny based on minichromosome sequences. Samples highlighted in gray were also included into the amplicon screening.
Sample ID	Lineage	Analysis			Host species	Country	Locality	Accession Number
6L	N	Nucleotide diversity	PCA	Minichromosomes	Apodemus sylvaticus	Germany	Holzen	SAMN52029673
5L	N	Nucleotide diversity	PCA	Minichromosomes	Apodemus sylvaticus	Germany	Holzen	SAMN52353856
23L	N	Nucleotide diversity	PCA	Minichromosomes	Apodemus flavicollis	Germany	Kicklingen	SAMN52029674
7L	N	Nucleotide diversity	PCA	Minichromosomes	Apodemus sylvaticus	Germany	Schwarzenberg im Erzgebirge	SAMN52029675
13Db_N_As	N		PCA	Minichromosomes	Apodemus sylvaticus	Germany	Schwarzenberg im Erzgebirge	SAMN52029676
11L	N	Nucleotide diversity	PCA	Minichromosomes	Apodemus sylvaticus	Czech Republic	Dolní Žďár, district Karlovy Vary	SAMN52029677
28L	N	Nucleotide diversity	PCA	Minichromosomes	Apodemus sylvaticus	Czech Republic	Hadačka, district Plzeň	SAMN52029678
24L	N	Nucleotide diversity	PCA		Apodemus sylvaticus	Germany	Kicklingen	SAMN52029679
10L	N	Nucleotide diversity	PCA	Minichromosomes	Apodemus sylvaticus	Czech Republic	Rabštejn nad Střelou, district Plzeň	SAMN52029680
12Moc_Af	N		PCA		Apodemus flavicollis	Czech Republic	Močidlec, district Karlovy Vary	SAMN52353855
1L	N	Nucleotide diversity	PCA	Minichromosomes	Apodemus flavicollis	Czech Republic	Močidlec, district Karlovy Vary	SRR26695054
3L	N	Nucleotide diversity	PCA	Minichromosomes	Apodemus sylvaticus	Czech Republic	Močidlec, district Karlovy Vary	SRR26695053
19Mocb_N_As	N		PCA	Minichromosomes	Apodemus sylvaticus	Czech Republic	Močidlec, district Karlovy Vary	SAMN52029681
19Mocc_N_As	N		PCA	Minichromosomes	Apodemus sylvaticus	Czech Republic	Močidlec, district Karlovy Vary	SAMN52029682
4L	N	Nucleotide diversity	PCA	Minichromosomes	Apodemus sylvaticus	Czech Republic	Močidlec, district Karlovy Vary	SAMN52353854
15L	N	Nucleotide diversity	PCA	Minichromosomes	Apodemus sylvaticus	Czech Republic	Bukovina, district Plzeň	SAMN52029683
17L	N	Nucleotide diversity	PCA		Apodemus sylvaticus	Czech Republic	Abertamy, district Karlovy Vary	SRR26695052
29L	N	Nucleotide diversity	PCA	Minichromosomes	Apodemus flavicollis	Czech Republic	Hadačka, district Plzeň	SAMN52029684
26L	N	Nucleotide diversity	PCA	Minichromosomes	Apodemus sylvaticus	Czech Republic	Manětín, district Plzeň	SAMN52029685
42MAN_N_Af	N		PCA	Minichromosomes	Apodemus flavicollis	Czech Republic	Manětín, district Plzeň	SAMN52029686
16L	N	Nucleotide diversity	PCA	Minichromosomes	Apodemus flavicollis	Czech Republic	Bukovina, district Plzeň	SAMN52029687
13l	N	Nucleotide diversity	PCA	Minichromosomes	Apodemus sylvaticus	Germany	Oberhöcking	SRR26695055
14AFOB_Af	N		PCA		Apodemus flavicollis	Germany	Oberhöcking	SRR26695056
9L	N	Nucleotide diversity	PCA	Minichromosomes	Apodemus sylvaticus	Czech Republic	Rabštejn nad Střelou, district Plzeň	SAMN52029688
18L	N	Nucleotide diversity	PCA	Minichromosomes	Apodemus sylvaticus	Czech Republic	Potvorov - Bukovina, district Plzeň	SAMN52029689
19L	N	Nucleotide diversity	PCA	Minichromosomes	Apodemus flavicollis	Czech Republic	Potvorov - Bukovina, district Plzeň	SAMN52029690
20L	N	Nucleotide diversity	PCA	Minichromosomes	Apodemus flavicollis	Czech Republic	Řemešín, district Plzeň	SRR26695051
21L	N	Nucleotide diversity	PCA	Minichromosomes	Apodemus sylvaticus	Czech Republic	Lednice, district Plzeň	SRR26695050
22L	N	Nucleotide diversity	PCA	Minichromosomes	Apodemus flavicollis	Germany	Haugshöhe	SAMN52029691
4ROK_As	N		PCA	Minichromosomes	Apodemus sylvaticus	Czech Republic	Díly, district Rokycany	SAMN52353852
7ROK_As	N		PCA	Minichromosomes	Apodemus sylvaticus	Czech Republic	Díly, district Rokycany	SAMN52353853
ROK11_N_Af	N		PCA	Minichromosomes	Apodemus flavicollis	Czech Republic	Díly, district Rokycany	SAMN52029692
12L	N	Nucleotide diversity	PCA	Minichromosomes	Apodemus sylvaticus	Czech Republic	Volenice, district Příbram	SAMN52029693
SoNet29_N_As	N		PCA	Minichromosomes	Apodemus sylvaticus	Czech Republic	Císařský Mlýn, district Plzeň	SRR26695049
SoNet29c_N_As	N		PCA		Apodemus sylvaticus	Czech Republic	Císařský Mlýn, district Plzeň	SAMN52353857
SoNet97_N_As	N		PCA		Apodemus sylvaticus	Czech Republic	Komárov (Toužim), district Karlovy Vary	SAMN52353858
SoNet100_Af	N		PCA	Minichromosomes	Apodemus flavicollis	Czech Republic	Komárov (Toužim), district Karlovy Vary	SAMN52353859
93L	N	Nucleotide diversity	PCA	Minichromosomes	Apodemus sylvaticus	Czech Republic	Hartmanice, district Klatovy	SRR27586361
41L	S	Nucleotide diversity			Apodemus flavicollis	Czech Republic	Nová Doubravice (Nečtiny), district Plzeň	SAMN52029611
42L	S	Nucleotide diversity			Apodemus flavicollis	Czech Republic	Nová Doubravice (Nečtiny), district Plzeň	SAMN52029612
43L	S	Nucleotide diversity			Apodemus flavicollis	Czech Republic	Nová Doubravice (Nečtiny), district Plzeň	SAMN52029613
84L	S	Nucleotide diversity			Apodemus flavicollis	Czech Republic	Jáchymov, district Karlovy Vary	SAMN52029614
59L	S	Nucleotide diversity			Apodemus flavicollis	Czech Republic	Rabštejn nad Střelou, district Plzeň	SAMN52029615
60L	S	Nucleotide diversity			Apodemus flavicollis	Czech Republic	Rabštejn nad Střelou, district Plzeň	SAMN52029616
61L	S	Nucleotide diversity			Apodemus flavicollis	Czech Republic	Rabštejn nad Střelou, district Plzeň	SAMN52029617
133ZLc_SE	S	Nucleotide diversity			Apodemus flavicollis	Czech Republic	Protivec, přední, district Karlovy Vary	SAMN52029618
133_Ld_SE	S	Nucleotide diversity			Apodemus flavicollis	Czech Republic	Protivec, přední, district Karlovy Vary	SAMN52029619
85L	S	Nucleotide diversity			Apodemus flavicollis	Czech Republic	Dolní Žďár, district Karlovy Vary	SAMN52029620
96L	S	Nucleotide diversity			Apodemus flavicollis	Czech Republic	Hodovíz, district Plzeň	SAMN52029621
76L	S	Nucleotide diversity			Apodemus flavicollis	Czech Republic	Kočín u Kralovic, district Plzeň	SAMN52029622
77L	S	Nucleotide diversity			Apodemus flavicollis	Czech Republic	Kočín u Kralovic, district Plzeň	SAMN52029623
15RNSa_SE	S	Nucleotide diversity			Apodemus flavicollis	Czech Republic	Rabštejn nad Střelou, district Plzeň	SAMN52029624
63L	S	Nucleotide diversity			Apodemus flavicollis	Czech Republic	Rabštejn nad Střelou, district Plzeň	SAMN52029625
64L	S	Nucleotide diversity			Apodemus flavicollis	Czech Republic	Rabštejn nad Střelou, district Plzeň	SAMN52029626
99L	S	Nucleotide diversity			Apodemus flavicollis	Czech Republic	Rabštejn nad Střelou, district Plzeň	SAMN52029627
95L	S	Nucleotide diversity			Apodemus flavicollis	Czech Republic	Hodovíz, district Plzeň	SAMN52029628
65L	S	Nucleotide diversity			Apodemus flavicollis	Czech Republic	Dvorec, district Karlovy Vary	SAMN52029629
66L	S	Nucleotide diversity			Apodemus flavicollis	Czech Republic	Poříčí, district Karlovy Vary	SAMN52029630
67L	S	Nucleotide diversity			Apodemus flavicollis	Czech Republic	Poříčí, district Karlovy Vary	SAMN52029631
68L	S	Nucleotide diversity			Apodemus flavicollis	Czech Republic	Poříčí, district Karlovy Vary	SAMN52029632
91L	S	Nucleotide diversity			Apodemus flavicollis	Czech Republic	Jáchymov, district Karlovy Vary	SAMN52029633
87L	S	Nucleotide diversity			Apodemus flavicollis	Czech Republic	Doupovské Hradiště, district Karlovy Vary	SAMN52029634
88L	S	Nucleotide diversity			Apodemus flavicollis	Czech Republic	Doupovské Hradiště, district Karlovy Vary	SAMN52029635
54L	S	Nucleotide diversity			Apodemus flavicollis	Czech Republic	Abertamy, district Karlovy Vary	SAMN52029636
78L	S	Nucleotide diversity			Apodemus flavicollis	Czech Republic	Koryta u Kralovic, district Karlovy Vary	SAMN52029637
79L	S	Nucleotide diversity			Apodemus flavicollis	Czech Republic	Koryta u Kralovic, district Karlovy Vary	SAMN52029638
58L	S	Nucleotide diversity			Apodemus flavicollis	Czech Republic	Lomnice, district Karlovy Vary	SAMN52029639
86L	S	Nucleotide diversity			Apodemus flavicollis	Czech Republic	Dolní Žďár, district Karlovy Vary	SAMN52029640
45L	S	Nucleotide diversity			Apodemus flavicollis	Czech Republic	Hodovíz, district Plzeň	SAMN52029641
89L	S	Nucleotide diversity			Apodemus flavicollis	Czech Republic	Horní Blatná, district Karlovy Vary	SAMN52029642
2HV_SE	S	Nucleotide diversity			Apodemus flavicollis	Czech Republic	Hodovíz, district Plzeň	SAMN52029643
83L	S	Nucleotide diversity			Apodemus flavicollis	Czech Republic	Vojkovice, district Karlovy Vary	SAMN52029644
3HV_SW	S	Nucleotide diversity			Apodemus flavicollis	Czech Republic	Hodovíz, district Plzeň	SAMN52029645
97L	S	Nucleotide diversity			Apodemus flavicollis	Czech Republic	Nová Doubravice (Nečtiny), district Plzeň	SRR12486522
34L	S	Nucleotide diversity			Apodemus flavicollis	Czech Republic	Nová Doubravice (Nečtiny), district Plzeň	SAMN52029646
35L	S	Nucleotide diversity			Apodemus flavicollis	Czech Republic	Nová Doubravice (Nečtiny), district Plzeň	SAMN52029647
36L	S	Nucleotide diversity			Apodemus flavicollis	Czech Republic	Nová Doubravice (Nečtiny), district Plzeň	SAMN52029648
98L	S	Nucleotide diversity			Apodemus flavicollis	Czech Republic	Nová Doubravice (Nečtiny), district Plzeň	SRR12486521
37L	S	Nucleotide diversity			Apodemus flavicollis	Czech Republic	Nová Doubravice (Nečtiny), district Plzeň	SAMN52029649
38L	S	Nucleotide diversity			Apodemus flavicollis	Czech Republic	Nová Doubravice (Nečtiny), district Plzeň	SAMN52029650
39L	S	Nucleotide diversity			Apodemus flavicollis	Czech Republic	Nová Doubravice (Nečtiny), district Plzeň	SAMN52029651
40L	S	Nucleotide diversity			Apodemus flavicollis	Czech Republic	Nová Doubravice (Nečtiny), district Plzeň	SAMN52029652
74L	S	Nucleotide diversity			Apodemus flavicollis	Czech Republic	Kočín u Kralovic, district Plzeň	SAMN52029653
75L	S	Nucleotide diversity			Apodemus flavicollis	Czech Republic	Kočín u Kralovic, district Plzeň	SAMN52029654
92L	S	Nucleotide diversity			Apodemus flavicollis	Czech Republic	Hartmanice, district Klatovy	SAMN52029655
57L	S	Nucleotide diversity			Apodemus flavicollis	Czech Republic	Fialovna, Military region Doupov	SAMN52029656
56L	S	Nucleotide diversity			Apodemus flavicollis	Czech Republic	Mlýnská, Military region Doupov	SAMN52029657
55L	S	Nucleotide diversity			Apodemus flavicollis	Czech Republic	Mlýnská, Military region Doupov	SAMN52029658
46L	S	Nucleotide diversity			Apodemus flavicollis	Czech Republic	Potvorov-Bukovina, district Plzeň	SAMN52029659
47L	S	Nucleotide diversity			Apodemus flavicollis	Czech Republic	Potvorov-Bukovina, district Plzeň	SAMN52029660
48L	S	Nucleotide diversity			Apodemus flavicollis	Czech Republic	Potvorov-Bukovina, district Plzeň	SAMN52029661
49L	S	Nucleotide diversity			Apodemus flavicollis	Czech Republic	Potvorov-Bukovina, district Plzeň	SAMN52029662
50L	S	Nucleotide diversity			Apodemus flavicollis	Czech Republic	Potvorov-Bukovina, district Plzeň	SAMN52029663
53L	S	Nucleotide diversity			Apodemus flavicollis	Czech Republic	Řemešín, district Plzeň	SAMN52029664
80L	S	Nucleotide diversity			Apodemus flavicollis	Czech Republic	Chomle, district Rokycany	SAMN52029665
81L	S	Nucleotide diversity			Apodemus flavicollis	Czech Republic	Chomle, district Rokycany	SAMN52029666
82L	S	Nucleotide diversity			Apodemus flavicollis	Czech Republic	Chomle, district Rokycany	SAMN52029667
69L	S	Nucleotide diversity			Apodemus flavicollis	Czech Republic	Verušičky, district Karlovy Vary	SAMN52029668
70L	S	Nucleotide diversity			Apodemus flavicollis	Czech Republic	Verušičky, district Karlovy Vary	SAMN52029669
71L	S	Nucleotide diversity			Apodemus flavicollis	Czech Republic	Verušičky, district Karlovy Vary	SAMN52029670
72L	S	Nucleotide diversity			Apodemus flavicollis	Czech Republic	Verušičky, district Karlovy Vary	SAMN52029671
73L	S	Nucleotide diversity			Apodemus flavicollis	Czech Republic	Verušičky, district Karlovy Vary	SAMN52029672

## Sheet: List2
21AbAf3_As	Apodemus sylvaticus	Abertamy, okres Karlovy Vary
1SD_As	Apodemus sylvaticus	Bukovina, okres Plzeň-sever
4SD_Af	Apodemus flavicollis	Bukovina, okres Plzeň-sever
SoNet29_As	Apodemus sylvaticus	Císařský Mlýn, okres Plzeň-sever
SoNet29c_As	Apodemus sylvaticus	Císařský Mlýn, okres Plzeň-sever
SoNet97_As	Apodemus sylvaticus	Komárov (Toužim), okres Karlovy Vary
SoNet100_Af	Apodemus flavicollis	Komárov (Toužim), okres Karlovy Vary
HR10_As	Apodemus sylvaticus	Hartmanice, okres Klatovy
15HVP_As	Apodemus sylvaticus	Hadačka, okres Plzeň-sever
22HVP_Af	Apodemus flavicollis	Hadačka, okres Plzeň-sever
14HD_As	Apodemus sylvaticus	Holzen (u Landshut), Německo
11HD_As	Apodemus sylvaticus	Holzen (u Landshut), Německo
6ASPOB_As	Apodemus sylvaticus	Oberhöcking, Německo
14AFOB_Af	Apodemus flavicollis	Oberhöcking, Německo
RGF2_Af	Apodemus flavicollis	Haugshöhe, Německo
12Moc_Af	Apodemus flavicollis	Močidlec, okres Karlovy Vary
12Mocb_Af	Apodemus flavicollis	Močidlec, okres Karlovy Vary
19Moc_As	Apodemus sylvaticus	Močidlec, okres Karlovy Vary
19Mocb_As	Apodemus sylvaticus	Močidlec, okres Karlovy Vary
19Mocc_As	Apodemus sylvaticus	Močidlec, okres Karlovy Vary
24Moc_As	Apodemus sylvaticus	Močidlec, okres Karlovy Vary
38MAN_As	Apodemus sylvaticus	Manětín, okres Plzeň-sever
42MAN_Af	Apodemus flavicollis	Manětín, okres Plzeň-sever
KO_31_As	Apodemus sylvaticus	Potvorov - Bukovina, okres Plzeň-sever
KO_32_Af	Apodemus flavicollis	Potvorov - Bukovina, okres Plzeň-sever
KO_78_Af	Apodemus flavicollis	Řemešín, okres Plzeň-sever
KO_82b_As	Apodemus sylvaticus	Lednice, okres Plzeň-sever
4ROK_As	Apodemus sylvaticus	Díly, okres Rokycany
7ROK_As	Apodemus sylvaticus	Díly, okres Rokycany
ROK11_Af	Apodemus flavicollis	Díly, okres Rokycany
8RB_As	Apodemus sylvaticus	Rabštejn nad Střelou, okres Plzeň-sever
17RB_As	Apodemus sylvaticus	Rabštejn nad Střelou, okres Plzeň-sever
RpT48_As	Apodemus sylvaticus	Volenice, okres Příbram
12UAZ_Af	Apodemus flavicollis	Kicklingen, Německo
15UAZ_As	Apodemus sylvaticus	Kicklingen, Německo
10Db_As	Apodemus sylvaticus	Schwarzenberg im Erzgebirge, Německo
13Db_As	Apodemus sylvaticus	Schwarzenberg im Erzgebirge, Německo
14ZD_As	Apodemus sylvaticus	Dolní Žďár, okres Karlovy Vary
